# Supplementary material for: Genes required for phosphosphingolipid formation in Caulobacter crescentus contribute to bacterial virulence
Source: PLoS Pathog. 2024 Aug 2;20(8):e1012401. doi: 10.1371/journal.ppat.1012401 (PMC11324152; doi:10.1371/journal.ppat.1012401)
Supplement: S1 Data — Raw data for generating Figs 8–10 and S5, S6, and S9 Figs are given. (XLSX) [file ppat.1012401.s016.xlsx]

## Sheet: Figure 8.
Figure 8. Growth (OD600) of different strains of C. crescentus was determined at 30°C on complex medium (A) or complex medium in the presence of polymyxin B (10 μg/ml) (B).
(A)	Wild type		Δspt		ΔCC_1152		ΔCC_1153		ΔCC_1158		ΔCC_1159-CC_1160		ΔCC_1161
Time (h)	Mean	SD	Mean	SD	Mean	SD	Mean	SD	Mean	SD	Mean	SD	Mean	SD
0	0.05	8.49837e-18	0.05	8.49837e-18	0.05	8.49837e-18	0.05	8.49837e-18	0.05	8.49837e-18	0.05	8.49837e-18	0.05	8.49837e-18
2	0.111667	0.00602771	0.112	0.0144222	0.104333	0.0120139	0.072	0.006245	0.100333	0.00862168	0.0986667	0.00585947	0.089	0.0138924
4	0.269667	0.0231805	0.265667	0.0267644	0.222	0.0127671	0.151	0.0150997	0.214667	0.0275741	0.215333	0.0253246	0.203	0.0183303
8	0.847667	0.0666133	0.864	0.0914276	0.843	0.0460326	0.345	0.0255147	0.794	0.0285132	0.776	0.0385876	0.820333	0.0580718
12	1.22633	0.053799	1.19333	0.0442305	1.24967	0.0320208	0.629	0.0265141	1.28567	0.0330807	1.245	0.0402616	1.283	0.0293087
24	1.37133	0.0309892	1.367	0.037	1.39167	0.0306649	1.09433	0.0895563	1.38167	0.0323471	1.38933	0.0459384	1.342	0.0314802
(B)	Wild type		Δspt		ΔCC_1152		ΔCC_1153		ΔCC_1158		ΔCC_1159-CC_1160		ΔCC_1161
Time (h)	Mean	SD	Mean	SD	Mean	SD	Mean	SD	Mean	SD	Mean	SD	Mean	SD
0	0.05	8.49837e-18	0.05	8.49837e-18	0.05	8.49837e-18	0.05	8.49837e-18	0.05	8.49837e-18	0.05	8.49837e-18	0.05	8.49837e-18
2	0.045	0.00360555	0.109667	0.0122202	0.103333	0.010116	0.068	0.003	0.0526667	0.00305505	0.0866667	0.0061101	0.0753333	0.00568624
4	0.0433333	0.0046188	0.231667	0.0205264	0.232333	0.00723418	0.1	0.0072111	0.0573333	0.00305505	0.213	0.0144222	0.187	0.0223383
8	0.0403333	0.00321455	0.690333	0.0277369	0.726	0.0202978	0.254667	0.0212211	0.0653333	0.00493288	0.576667	0.0333217	0.525333	0.0824035
12	0.0383333	0.00251661	1.201	0.0405832	1.26067	0.0280951	0.510333	0.0316439	0.0786667	0.00305505	1.17133	0.0285015	1.149	0.0405832
24	0.062	0.00264575	1.35567	0.0937248	1.302	0.0660908	1.06567	0.085049	0.196667	0.0488808	1.44467	0.0417892	1.424	0.0563116

## Sheet: Figure 9.
Figure 9. Growth (OD600) of different strains of C. crescentus was determined at 30°C on complex medium in the presence of deoxycholate (1 mg/ml).
	Wild type		Δspt		ΔCC_1152		ΔCC_1153		ΔCC_1158		ΔCC_1159-CC_1160		ΔCC_1161
Time (h)	Mean	SD	Mean	SD	Mean	SD	Mean	SD	Mean	SD	Mean	SD	Mean	SD
0	0.05	8.49837e-18	0.05	8.49837e-18	0.05	8.49837e-18	0.05	8.49837e-18	0.05	8.49837e-18	0.05	8.49837e-18	0.05	8.49837e-18
2	0.108667	0.00208167	0.0426667	0.0011547	0.046	0.003	0.043	0.00360555	0.0996667	0.00945163	0.043	0.00556776	0.0463333	0.00152753
4	0.246333	0.028589	0.0356667	0.00208167	0.0413333	0.00208167	0.0393333	0.00404145	0.211333	0.0126623	0.041	0.006	0.041	0.00173205
8	0.827	0.0173494	0.0316667	0.00305505	0.037	0.0043589	0.0346667	0.0011547	0.784	0.0396611	0.0356667	0.00550757	0.0373333	0.00404145
12	1.21167	0.048439	0.0326667	0.00251661	0.0346667	0.00493288	0.0306667	0.0011547	1.14467	0.0815005	0.0373333	0.00378594	0.0353333	0.00404145
24	1.23967	0.0275379	0.041	0.00556776	0.0656667	0.0110151	0.0373333	0.00550757	1.28433	0.0207445	0.0463333	0.00945163	0.058	0.00964365

## Sheet: Figure 10.
Figure 10 (A, C, E). Healthspan of G. mellonella larvae was determined with Kaplan-Meier survival analysis up to 5 days after inoculation with distinct C. crescentus strains (left column).																Figure 10 (B, D, F). Melanized G. mellonella larvae 24 h after inoculation of the larvae with distinct C. crescentus strains (right column).
	Number of healthy larvae																Number of melanized larvae
Replicate	Strain	1 day	2 day	3 day	4 day	5 day	Total									Replicate	Strain	24 h
1	Wild type	6	6	5	5	4	4									1	Wild type	9
2	Wild type	2	0	0	0	0	0									2	Wild type	13
3	Wild type	0	0	0	0	0	0									3	Wild type	15
1	Δspt	14	14	12	12	12	12									1	Δspt	1
2	Δspt	10	10	10	9	9	9									2	Δspt	5
3	Δspt	11	10	10	10	10	10									3	Δspt	4
1	Δspt x spt	9	6	5	5	5	5									1	Δspt x spt	6
2	Δspt x spt	4	3	2	2	2	2									2	Δspt x spt	11
3	Δspt x spt	4	4	3	2	2	2									3	Δspt x spt	11
1	Δspt x vec	12	12	12	12	12	12									1	Δspt x vec	3
2	Δspt x vec	14	13	13	13	13	13									2	Δspt x vec	1
3	Δspt x vec	11	10	10	10	10	10									3	Δspt x vec	4
1	ΔCC_1159-1160	10	10	10	9	9	9									1	ΔCC_1159-1160	5
2	ΔCC_1159-1160	12	12	12	12	12	12									2	ΔCC_1159-1160	3
3	ΔCC_1159-1160	13	12	12	12	12	12									3	ΔCC_1159-1160	2
1	ΔCC_1159-1160 x CC_1159-1160	6	5	5	4	4	4									1	ΔCC_1159-1160 x CC_1159-1160	9
2	ΔCC_1159-1160 x CC_1159-1160	9	8	7	6	6	6									2	ΔCC_1159-1160 x CC_1159-1160	6
3	ΔCC_1159-1160 x CC_1159-1160	7	6	6	6	5	5									3	ΔCC_1159-1160 x CC_1159-1160	8
1	ΔCC_1159-1160 x CC_1159	11	11	11	11	11	11									1	ΔCC_1159-1160 x CC_1159	4
2	ΔCC_1159-1160 x CC_1159	10	10	10	10	10	10									2	ΔCC_1159-1160 x CC_1159	5
3	ΔCC_1159-1160 x CC_1159	11	11	11	11	11	11									3	ΔCC_1159-1160 x CC_1159	4
1	ΔCC_1159-1160 x CC_1160	11	11	11	11	11	11									1	ΔCC_1159-1160 x CC_1160	4
2	ΔCC_1159-1160 x CC_1160	11	10	10	10	10	10									2	ΔCC_1159-1160 x CC_1160	4
3	ΔCC_1159-1160 x CC_1160	14	13	13	12	12	12									3	ΔCC_1159-1160 x CC_1160	1
1	ΔCC_1159-1160 x vec	9	7	7	6	6	6									1	ΔCC_1159-1160 x vec	6
2	ΔCC_1159-1160 x vec	13	12	11	11	11	11									2	ΔCC_1159-1160 x vec	2
3	ΔCC_1159-1160 x vec	11	10	10	10	10	10									3	ΔCC_1159-1160 x vec	4
1	ΔCC_1152	11	11	9	9	9	9									1	ΔCC_1152	4
2	ΔCC_1152	12	11	10	9	9	9									2	ΔCC_1152	3
3	ΔCC_1152	9	9	9	9	8	8									3	ΔCC_1152	6
1	ΔCC_1152 x 1152	3	3	3	3	3	3									1	ΔCC_1152 x 1152	12
2	ΔCC_1152 x 1152	5	5	5	5	5	5									2	ΔCC_1152 x 1152	10
3	ΔCC_1152 x 1152	8	7	7	7	7	7									3	ΔCC_1152 x 1152	7
1	ΔCC_1152 x vec	10	10	8	8	8	8									1	ΔCC_1152 x vec	5
2	ΔCC_1152 x vec	14	12	12	12	12	12									2	ΔCC_1152 x vec	1
3	ΔCC_1152 x vec	14	14	14	14	13	13									3	ΔCC_1152 x vec	1

## Sheet: Figure S5.
Figure S5. Complementation of C. crescentus mutants altered in the PSphL formation by their native genes in trans restores sensitivity to polymyxin B.
(A)	ΔCC_1152 x CC_1152		ΔCC_1152 x vec			(B)	ΔCC_1153 x CC_1153		ΔCC_1153 x vec
Time (h)	Mean	SD	Mean	SD		Time (h)	Mean	SD	Mean	SD
0	0.05	8.49837e-18	0.05	8.49837e-18		0	0.05	8.49837e-18	0.05	8.49837e-18
2	0.0423333	0.00208167	0.0913333	0.015308		2	0.0426667	0.00305505	0.0606667	0.0061101
4	0.0406667	0.00251661	0.138667	0.0258908		4	0.039	0.00360555	0.0813333	0.0110604
8	0.039	0.0043589	0.349	0.0208087		8	0.0356667	0.00493288	0.149667	0.020108
12	0.0363333	0.00152753	0.718333	0.0116762		12	0.0343333	0.00585947	0.304	0.0117898
24	0.033	0.00264575	1.575	0.0383014		24	0.0363333	0.00305505	1.07133	0.0481802
(C)	ΔCC_1158 x CC_1158		ΔCC_1158 x vec			(D)	ΔCC_1159-1160 x CC_1159-1160		ΔCC_1159-1160 x CC_1159		ΔCC_1159-1160 x CC_1160		ΔCC_1159-1160 x vec
Time (h)	Mean	SD	Mean	SD		Time (h)	Mean	SD	Mean	SD	Mean	SD	Mean	SD
0	0.05	8.49837e-18	0.05	8.49837e-18		0	0.05	8.49837e-18	0.05	8.49837e-18	0.05	8.49837e-18	0.05	8.49837e-18
2	0.0463333	0.00208167	0.0553333	0.00416333		2	0.046	0.00608276	0.0903333	0.00602771	0.096	0.007	0.0976667	0.00665833
4	0.0403333	0.0051316	0.0613333	0.00404145		4	0.0453333	0.0046188	0.163667	0.0160104	0.158333	0.0140119	0.174667	0.0208167
8	0.037	0.005	0.0693333	0.0070946		8	0.0406667	0.00971253	0.388333	0.00750555	0.372667	0.0110151	0.387	0.0297153
12	0.037	0.0072111	0.0793333	0.00702377		12	0.041	0.007	0.754	0.0483839	0.707667	0.0270062	0.717	0.087023
24	0.038	0.002	0.405667	0.0351615		24	0.036	0.0052915	1.62467	0.0897237	1.61267	0.0637913	1.59733	0.0786469
(E)	ΔCC_1161 x CC_1161		ΔCC_1161 x vec
Time (h)	Mean	SD	Mean	SD
0	0.05	8.49837e-18	0.05	8.49837e-18
2	0.0396667	0.00650641	0.0976667	0.00750555
4	0.0373333	0.00945163	0.170667	0.0217332
8	0.035	0.0052915	0.359333	0.0320208
12	0.036	0.00360555	0.703667	0.0357258
24	0.0353333	0.00351189	1.49267	0.0801519

## Sheet: Figure S6.
Figure S6. Complementation of C. crescentus mutants altered in the PSphL formation by their native genes in trans restores resistance to deoxycholate (1 mg/ml).
(A)	ΔCC_1152 x CC_1152		ΔCC_1152 x vec			(B)	ΔCC_1153 x CC_1153		ΔCC_1153 x vec
Time (h)	Mean	SD	Mean	SD		Time (h)	Mean	SD	Mean	SD
0	0.05	8.49837e-18	0.05	8.49837e-18		0	0.05	8.49837e-18	0.05	8.49837e-18
2	0.0913333	0.00404145	0.044	0.003		2	0.0593333	0.00305505	0.042	0.0052915
4	0.178	0.008544	0.0406667	0.00305505		4	0.077	0.00916515	0.034	0.0052915
8	0.441667	0.0375544	0.0503333	0.0051316		8	0.152	0.023516	0.0353333	0.00503322
12	0.854667	0.062788	0.0973333	0.0156312		12	0.313333	0.0415251	0.0486667	0.00750555
24	1.478	0.0486621	1.48367	0.057761		24	1.111	0.06	0.623333	0.0855823
(C)	ΔCC_1159-1160 x CC_1159-1160		ΔCC_1159-1160 x vec			(D)	ΔCC_1161 x CC_1161		ΔCC_1161 x vec
Time (h)	Mean	SD	Mean	SD		Time (h)	Mean	SD	Mean	SD
0	0.05	8.49837e-18	0.05	8.49837e-18		0	0.05	8.49837e-18	0.05	8.49837e-18
2	0.089	0.008544	0.0413333	0.00503322		2	0.089	0.008544	0.0423333	0.00450925
4	0.169667	0.0125033	0.0376667	0.00503322		4	0.170333	0.0208407	0.039	0.00556776
8	0.443	0.0262298	0.0506667	0.00702377		8	0.404333	0.0166233	0.0483333	0.00802081
12	0.848333	0.0562168	0.095	0.0145258		12	0.780667	0.0305014	0.0933333	0.0150444
24	1.47233	0.0400541	1.44767	0.0525198		24	1.44933	0.0553745	1.463	0.0405832

## Sheet: Figure S7.
Figure S7. Healthspan assays of G. mellonella larvae was determined with Kaplan-Meier survival analysis up to 5 days after inoculation with PYE medium, E. coli MG1655, or B. cenocepacia J2315.
	Number of healthy larvae
Replicate	Medium or strain	1 day	2 day	3 day	4 day	5 day	Total
1	PYE medium	15	15	15	15	15	15
2	PYE medium	15	15	15	15	15	15
3	PYE medium	15	15	15	15	15	15
1	E. coli MG1655	15	15	14	14	14	14
2	E. coli MG1655	15	15	13	13	13	13
3	E. coli MG1655	15	15	14	14	14	14
1	B. cenocepacia J2315	9	4	0	0	0	0
2	B. cenocepacia J2315	9	4	0	0	0	0
3	B. cenocepacia J2315	8	3	0	0	0	0

## Sheet: Figure S9.
Figure S9. Growth (OD600) of different strains of C. crescentus was determined at 30°C on complex medium.
(OD600)	Wild type		Δspt		ΔCC_1159-CC_1160		ΔCC_1152
Time (h)	Mean	SD	Mean	SD	Mean	SD	Mean	SD
0	0.05	0.001	0.0503333	0.00057735	0.0506667	0.00057735	0.05	0.001
2	0.114	0.00360555	0.121667	0.00472582	0.128667	0.00550757	0.118	0.003
4	0.259667	0.0140119	0.260667	0.0228983	0.280667	0.0202567	0.215	0.0111355
8	0.802333	0.0151767	0.799	0.0034641	0.926333	0.0371663	0.693	0.006245
24	1.367	0.0220681	1.306	0.0276225	1.395	0.0113578	1.27767	0.0160416
48	1.236	0.0199249	1.10167	0.0300056	1.27333	0.03177	1.18133	0.0306649
72	1.18267	0.0179536	1.04467	0.0260256	1.22567	0.00305505	1.16567	0.00568624
UFC/ml	Wild type		Δspt		ΔCC_1159-CC_1160		ΔCC_1152
Time (h)	Mean	SD	Mean	SD	Mean	SD	Mean	SD
0	153000000	13000000	1.39667e+08	1.87705e+07	1.36667e+08	2.88675e+07	153000000	1.86815e+07
2	3.63333e+08	5.1316e+07	321000000	7.63741e+07	3.46667e+08	2.51661e+07	3.71667e+08	3.01386e+07
4	3410000000	1.02825e+09	3430000000	1.00494e+09	4.96667e+09	6.50641e+08	4500000000	8.544e+08
8	7.99667e+09	8.8444e+08	5.86333e+09	1.54085e+09	7.44333e+09	2.14234e+09	7400000000	7.2111e+08
24	5320000000	8.99555e+08	4310000000	8.71952e+08	4.87667e+09	1.24364e+09	5.06667e+09	6.80686e+08
48	87400000	2.30651e+06	56300000	1.31526e+07	63200000	1.1871e+07	2.98667e+08	1.20106e+08
72	7300000	1300000	3400000	1.01489e+06	5510000	1.01208e+06	288667	40698.1
